# Supplementary material for: A prognostic analysis of pediatrics central nervous system small cell tumors: evaluation of EGFR family gene amplification and overexpression
Source: Diagn Pathol. 2014 Jul 1;9:132. doi: 10.1186/1746-1596-9-132 (PMC4227119; doi:10.1186/1746-1596-9-132)
Supplement: Additional file 1 — The clinical information of central nervous system small cell tumors pediatric patients. [file 1746-1596-9-132-S1.xlsx]

## Sheet: Medulloblastoma
Date of hospitalization	Gender (1: male; 2: female)	Age	Pathohistology	Location（A1 Cerebellar vermis, A2 left cerebellar hemisphere, A3 right cerebellar hemisphere. B1 Temporal lobe, B2 occipital, B3 parietal, B4 frontal lobe. C saddle area. D saddle, corpus callosum, the fornix area and thalamus. E brainstem and midbrain. F spinal cord）	Volume（cm)	Surgical resection (1: total remove, 2: subtotal (only a small amount of residual adhesions, 3: subtotal resection (residual volume greater than 2CM), 4: biopsy)	Radiotherapy（Yes1，No2）	Survival time（months）（from date of surgery to date of death or the termination of observation 31th. Dec.2012）	Outcome (1: death, 2: lost 0: Termination observation)
2000	1	3	MB	1	7	3	2	9	1
2001	1	6	MB	1	6	2	2	6	1
2001	2	13	MB	1	4.5	1	2	13	1
2002	1	12	MB	1	6	1	2	28	1
2002	1	13	MB	1	6	2	2	14	1
2002	2	13	MB	1	3.5	3	2	6	1
2002	1	10	MB	1	5	3	1	39	2
2002	1	16	MB	1	6	2	2	10	2
2002	1	7	MB	1	6	1	1	36	1
2002	1	8	MB	1	6	1	2	10	1
2003	1	8	MB	1	5	3	2	11	1
2003	2	11	MB	1	3	1	1	118	0
2003	1	10	MB	1	5	2	1	39	0
2003	1	16	MB	1	6	3	2	10	0
2004	1	15	MB	1	7	2	2	10	1
2004	1	3	MB	1	4.5	1	1	37	1
2004	1	6	MB	1	6	2	2	3	1
2005	2	5	MB	1	8	2	2	0.03	1
2006	2	7	MB	2	6	3	2	24	1
2006	2	15	MB	1	3	1	2	18	2
2006	2	11	MB	1	5	2	2	23	1
2006	2	12	MB	1	2	1	1	78	0
2006	1	9	MB	1	4	3	2	3	1
2006	1	5	MB	1	2.5	1	1	73	0
2007	1	14	MB	1	3	1	2	2	2
2007	1	15	MB	1	6	3	1	66	0
2007	1	14	MB	1	3	1	2	2	0
2007	1	3	MB	1	5	1	2	10	1
2007	2	11	MB	2	5	2	1	37	1
2008	1	6	MB	1	4.5	2	2	10	1
2008	2	11	MB	2	5	1	1	53	0
2008	1	7	MB	1	4	1	2	15	1
2008	2	14	MB	1	5	1	1	52	0
2008	1	9	MB	1	6	1	1	50	0
2009	2	15	MB	1	3.5	1	1	38	0
2009	2	1.8	MB	1	6	1	2	7	1
2000	1	15	MB	1	5	2	1	35	0
2011	2	9	MB	1	4	1	1	22	0
2011	1	13	MB	1	3	2	2	20	1
2011	1	8	MB	1	3	2	1	18	0
2011	2	12	MB	2	4.5	1	1	15	0
2012	1	10	MB	1	4.5	2	2	10	0
2012	1	7	MB	1	5.5	1	1	8	0
2012	1	16	MB	2	4	1	2	2	1
									3
									1

## Sheet: PNET
Date of hospitalization	Gender (1: male; 2: female)	Age	Pathohistology	Location（A1 Cerebellar vermis, A2 left cerebellar hemisphere, A3 right cerebellar hemisphere. B1 Temporal lobe, B2 occipital, B3 parietal, B4 frontal lobe. C saddle area. D saddle, corpus callosum, the fornix area and thalamus. E brainstem and midbrain. F spinal cord）	Volume（cm)	Surgical resection (1: total remove, 2: subtotal (only a small amount of residual adhesions, 3: subtotal resection (residual volume greater than 2CM), 4: biopsy)	Radiotherapy（Yes1，No2）	Survival time（months）（from date of surgery to date of death or the termination of observation 31th. Dec.2012）	Outcome (1: death, 2: lost 3: Termination observation)
2001	2	14	PNET	F	5	2	2	10	1
2002	1	14	PNET	B1	4	3	1	11	1
2005	2	11	PNET	D	6.5	2	2	4	1
2006	2	7	PNET	B3	6	1	1	78	3
2008	1	16	PNET	B2	6.5	2	2	9	1
2008	1	11	PNET	B3	2.5	1	1	54	3
2009	2	4	PNET	B3	4.5	1	1	54	3
2011	1	7	PNET	B3	7	1	2	3	1

## Sheet: small cell GBM
Date of hospitalization	Gender (1: male; 2: female)	Age	Pathohistology	Location（A1 Cerebellar vermis, A2 left cerebellar hemisphere, A3 right cerebellar hemisphere. B1 Temporal lobe, B2 occipital, B3 parietal, B4 frontal lobe. C saddle area. D saddle, corpus callosum, the fornix area and thalamus. E brainstem and midbrain. F spinal cord）	Volume（cm)	Surgical resection (1: total remove, 2: subtotal (only a small amount of residual adhesions, 3: subtotal resection (residual volume greater than 2CM), 4: biopsy)	Radiotherapy（Yes1，No2）	Survival time（months）（from date of surgery to date of death or the termination of observation 31th. Dec.2012）	Outcome (1: death, 2: lost 3: Termination of observation)
2002	1	13	small cell GBM	B1	4	2	2	1	1		1998
2003	1	7	small cell GBM	B1	2	1	1	14	1		1999
2003	1	14	small cell GBM	B1	7	2	2	3	1		1999
2004	1	15	small cell GBM	B3	8	2	2	2	1		2000
2005	2	4	small cell GBM	B4	7	2	2	3 days	1		2001
2006	1	16	small cell GBM	B4	5	3	1	10	1		2002
2006	2	15	small cell GBM	B1	4	1	2	2	2		2002
2007	1	11	small cell GBM	B2	6	1	1	3	1		2003
2007	2	13	small cell GBM	E	4	2	1	10	1		2003
2007	2	14	small cell GBM	B1	4.5	1	1	61	1		2003
2008	1	10	small cell GBM	D	5	1	2	8	1		2004
2009	1	10	small cell GBM	F	3	1	2	2	1		2005
2009	1	5	small cell GBM	B1	6.5	2	2	4	1		2005
2009	1	16	small cell GBM	B3	2	1	2	4	3		2005
2009	1	6	small cell GBM	B4	7.5	2	2	3	1		2005
2009	1	11	small cell GBM	C	6	3	2	2	1		2005
2011	2	12	small cell GBM	D	4.5	3	1	11	2		2007
2012	1	16	small cell GBM	D	5	3	1	9	1		2008
2012	2	9	small cell GBM	B2	6.5	3	1	4	1		2008
